# Supplementary material for: Charting progress in learning health systems: A systematic review of 5 years of definitions, models, and frameworks
Source: Learn Health Syst. 2025 Feb 27;9(3):e70006. doi: 10.1002/lrh2.70006 (PMC12264394; doi:10.1002/lrh2.70006)
Supplement: Supplementary file 3 — Appendix 3. Articles included in this study. [file LRH2-9-e70006-s002.xlsx]

## Sheet: Sheet1
Authors	Year	Title	Journal	Country	Income classification	Article classification	Empirical study methods	Non-empirical article type	Implementation stage
Aalsma, Matthew C.; Aarons, Gregory A.; Adams, Zachary W.; Alton, Madison D.; Boustani, Malaz; Dir, Allyson L.; Embi, Peter J.; Grannis, Shaun; Hulvershorn, Leslie A.; Huntsinger, Douglas; Lewis, Cara C.; Monahan, Patrick; Saldana, Lisa; Schwartz, Katherine; Simon, Kosali I.; Terry, Nicolas; Wiehe, Sarah E.; Zapolski, Tamika C. B.	2021	Alliances to disseminate addiction prevention and treatment (ADAPT): A statewide learning health system to reduce substance use among justice-involved youth in rural communities	Journal of Substance Abuse Treatment	USA	High-income	Non-empirical		Protocol	Future / theoretical
Alami, Hassane; Lehoux, Pascale; Fleet, Richard; Fortin, Jean-Paul; Liu, Joanne; Attieh, Randa; Cadeddu, Stéphanie Bernadette Mafalda; Abdoulaye Samri, Mamane; Savoldelli, Mathilde; Ag Ahmed, Mohamed Ali	2021	How Can Health Systems Better Prepare for the Next Pandemic? Lessons Learned From the Management of COVID-19 in Quebec (Canada)	Frontiers in Public Health	Canada	High-income	Non-empirical		Narrative review	Future / theoretical
Allen, Claire; Coleman, Katie; Mettert, Kayne; Lewis, Cara; Westbrook, Emily; Lozano, Paula	2021	A roadmap to operationalize and evaluate impact in a learning health system	Learning Health Systems	USA	High-income	Non-empirical		Narrative review	Implemented (past / present)
Alsheik, Nila H.; Dabbous, Firas; Pohlman, Scott K.; Troeger, Kathleen M.; Gliklich, Richard E.; Donadio, Gregory M.; Su, Zhaohui; Menon, Vandana; Conant, Emily F.	2019	Comparison of Resource Utilization and Clinical Outcomes Following Screening with Digital Breast Tomosynthesis Versus Digital Mammography: Findings From a Learning Health System☆,✰✰	Academic Radiology	USA	High-income	Empirical	Quantitative		Implemented (past / present)
Anderson, Jami L.; Mugavero, Michael J.; Ivankova, Nataliya V.; Reamey, Rebecca A.; Varley, Allyson L.; Samuel, Shekwonya E.; Cherrington, Andrea L.	2022	Adapting an Interdisciplinary Learning Health System Framework for Academic Health Centers: A Scoping Review	Academic Medicine	USA	High-income	Structured review	Review		Future / theoretical
Anderson, Jami L.; Reamey, Rebecca A.; Levitan, Emily B.; M Asif, Irfan; S Aswani, Monica; Fletcher, Faith E.; G Hall, Allyson; Kennedy, Kierstin C.; Long, Dustin; Redden, David; Tunagur, Alia; Wasko, Molly; Willig, James; Wyatt, Matthew; Mugavero, Michael J.	2022	The University of Alabama at Birmingham COVID-19 Collaborative Outcomes Research Enterprise: Developing an institutional learning health system in response to the global pandemic	Learning Health Systems	USA	High-income	Empirical	Qualitative		Implemented (past / present)
Atsma, Femke; Elwyn, Glyn; Westert, Gert	2020	Understanding unwarranted variation in clinical practice: a focus on network effects, reflective medicine and learning health systems	International Journal for Quality in Health Care	The Netherlands	High-income	Non-empirical		Commentary / perspective / opinion piece	Future / theoretical
Austin, Elizabeth J.; LeRouge, Cynthia; Lee, Jenney R.; Segal, Courtney; Sangameswaran, Savitha; Heim, Joseph; Lober, William B.; Hartzler, Andrea L.; Lavallee, Danielle C.	2021	A learning health systems approach to integrating electronic patient-reported outcomes across the health care organization.	Learning health systems	USA	High-income	Empirical	Mixed-methods		Future / theoretical
Ayabe, Reed I.; Prakash, Laura R.; Bruno, Morgan L.; Newhook, Timothy E.; Maxwell, Jessica E.; Arvide, Elsa M.; Dewhurst, Whitney L.; Kim, Michael P.; Ikoma, Naruhiko; Snyder, Rebecca A.; Lee, Jeffrey E.; Katz, Matthew H. G.; Tzeng, Ching-Wei D.	2023	Differential Gains in Surgical Outcomes for High-Risk vs Low-Risk Pancreaticoduodenectomy with Successive Refinements of Risk-Stratified Care Pathways	Journal of the American College of Surgeons	USA	High-income	Empirical	Quantitative		Implemented (past / present)
Azar, K.M.J.; Pletcher, M.J.; Greene, S.M.; Pressman, A.R.	2022	Learning health system, positive deviance analysis, and electronic health records: Synergy for a learning health system	Learning Health Systems	USA	High-income	Non-empirical		Commentary / perspective / opinion piece	Future / theoretical
Bennett, Nancy M.; Orlando, Elissa; Meissner, Paul	2019	Linking dissemination and implementation science to Learning Health Systems: Opportunities for Clinical and Translational Science Award institutions	Journal of Clinical and Translational Science	USA	High-income	Empirical	Qualitative		Future / theoretical
Bertagnolli, Monica M.; Anderson, Brian; Norsworthy, Kelly; Piantadosi, Steven; Quina, Andre; Schilsky, Richard L.; Miller, Robert S.; Khozin, Sean	2020	Status Update on Data Required to Build a Learning Health System	Journal of Clinical Oncology	USA	High-income	Non-empirical		Commentary / perspective / opinion piece	Future / theoretical
Bietenbeck, Andreas; Prasser, Fabian	2018	Learning Health Systems and Laboratory Medicine	German Medical Data Sciences	Germany	High-income	Non-empirical		Narrative review	Future / theoretical
Bindman, Andrew B.	2019	Learning healthcare systems: a perspective from the US	Public Health Research & Practice	USA	High-income	Non-empirical		Commentary / perspective / opinion piece	Future / theoretical
Borsky A.E.; Flores E.J.; Berliner E.; Chang C.; Umscheid C.A.; Chang S.M.	2019	Next Steps in Improving Healthcare Value: AHRQ Evidence‐based Practice Center Program—Applying the Knowledge to Practice to Data Cycle to Strengthen the Value of Patient Care	Journal of Hospital Medicine	USA	High-income	Non-empirical		Commentary / perspective / opinion piece	Implemented (past / present)
Braganza, Melissa Z.; Pearson, Elsa; Avila, Cecille Joan; Zlowe, Dave; Øvretveit, John; Kilbourne, Amy M.	2022	Aligning quality improvement efforts and policy goals in a national integrated health system	Health Services Research	USA	High-income	Non-empirical		Non-empirical case report	Implemented (past / present)
Braithwaite, Jeffrey; Glasziou, Paul; Westbrook, Johanna	2020	The three numbers you need to know about healthcare: the 60-30-10 challenge	BMC medicine	Australia	High-income	Non-empirical		Commentary / perspective / opinion piece	Future / theoretical
Brannon, Elliott; Wang, Tianshi; Lapedis, Jeremy; Valenstein, Paul; Klinkman, Michael; Bunting, Ellen; Stanulis, Alice; Singh, Karandeep	2018	Towards a learning health system to reduce emergency department visits at a population level	American Medical Informatics Association	USA	High-income	Empirical	Quantitative		Future / theoretical
Bravata D.M.; Myers L.J.; Homoya B.; Miech E.J.; Rattray N.A.; Perkins A.J.; Zhang Y.; Ferguson J.; Myers J.; Cheatham A.J.; Murphy L.; Giacherio B.; Kumar M.; Cheng E.; Levine D.A.; Sico J.J.; Ward M.J.; Damush T.M.	2019	The protocol-guided rapid evaluation of veterans experiencing new transient neurological symptoms (PREVENT) quality improvement program: rationale and methods	BMC neurology	USA	High-income	Empirical	Mixed-methods		Implemented (past / present)
Breda K.; Keller M.S.; Gotanda H.; Beland A.; McKelvey K.; Lin C.; Rosen S.	2023	Geriatric fracture program centering age‐friendly care associated with lower length of stay and lower direct costs	Health Services Research	USA	High-income	Empirical	Quantitative		Implemented (past / present)
Burdick, Timothy E.; Moran, Daniel S.; Oliver, Brant J.; Eilertsen, Amy; Raymond, Jennifer; Hort, Shoshana; Bartels, Stephen J.	2022	Transitional care management quality improvement methods that reduced readmissions in a rural, primary care system	The Journal of the American Board of Family Medicine	USA	High-income	Empirical	Quantitative		Implemented (past / present)
Burgess, James F.; Menachemi, Nir; Maciejewski, Matthew L.	2018	Update on the health services research doctoral core competencies	Health Services Research	USA	High-income	Empirical	Qualitative		Future / theoretical
Butzer J.F.; Virva R.; Lenca L.	2020	Commentary on the challenges and benefits of implementing standardized outcome measures	Archives of Physical Medicine and Rehabilitation	USA	High-income	Non-empirical		Commentary / perspective / opinion piece	Implemented (past / present)
Callander, Emily J.; Teede, Helena; Enticott, Joanne	2022	Value in maternal care: Using the Learning Health System to facilitate action	Birth	Australia	High-income	Non-empirical		Commentary / perspective / opinion piece	Future / theoretical
Cameron, Blake; Douthit, Brian; Richesson, Rachel	2018	Data and knowledge standards for learning health: a population management example using chronic kidney disease	Learning Health Systems	USA	High-income	Non-empirical		Narrative review	Future / theoretical
Carr, Tara; Holly, Margaret; Reed, Kristin; Rabbani, Rumana; Chandler, Caroline; Cook, Brittany; Howard, Paul; McPherson, Marianne; Henry, Becky; Ramaswamy, Rohit	2022	Developing capacity for learning community systems: Experiences from the 100 Million Healthier Lives SCALE Initiative	Learning Health Systems	USA	High-income	Empirical	Qualitative		Implemented (past / present)
Casey, Jonathan D.; Courtright, Katherine R.; Rice, Todd W.; Semler, Matthew W.	2021	What can a learning healthcare system teach us about improving outcomes?	Current Opinion in Critical Care	USA	High-income	Non-empirical		Narrative review	Future / theoretical
Cassidy, Christine; Sim, Meaghan; Somerville, Mari; Crowther, Daniel; Sinclair, Douglas; Elliott Rose, Annette; Burgess, Stacy; Best, Shauna; Curran, Janet A.	2022	Using a learning health system framework to examine COVID-19 pandemic planning and response at a Canadian Health Centre	Plos one	Canada	High-income	Empirical	Mixed-methods		Implemented (past / present)
Collard, Harold R.; Grumbach, Kevin	2023	A call to improve health by achieving the learning health care system	Academic Medicine	USA	High-income	Non-empirical		Commentary / perspective / opinion piece	Future / theoretical
Colldén, Christian; Hellström, Andreas	2022	From “Invented here” to “Use it everywhere!”: A Learning health system from bottom and/or top?	Learning Health Systems	Sweden	High-income	Empirical	Qualitative		Implemented (past / present)
Corley D.A.; Kilbourne A.	2021	The Learning Health System: The Tools Are Here—Why Aren’t We Moving Forward?	Gastroenterology	USA	High-income	Non-empirical		Commentary / perspective / opinion piece	Future / theoretical
Cumyn, Annabelle; Dault, Roxanne; Barton, Adrien; Cloutier, Anne-Marie; Ethier, Jean-François	2021	Citizens, research ethics committee members and researchers’ attitude toward information and consent for the secondary use of health data: Implications for research within learning health systems	Journal of Empirical Research on Human Research Ethics	Canada	High-income	Empirical	Mixed-methods		Future / theoretical
Dammery, Genevieve; Ellis, Louise A.; Churruca, Kate; Mahadeva, Janani; Lopez, Francisco; Carrigan, Ann; Halim, Nicole; Willcock, Simon; Braithwaite, Jeffrey	2023	The journey to a learning health system in primary care: a qualitative case study utilising an embedded research approach	BMC Primary Care	Australia	High-income	Empirical	Qualitative		Implemented (past / present)
Dash, Darly; Heckman, George A.; Boscart, Veronique M.; Costa, Andrew P.; Killingbeck, Jaimie; d'Avernas, Josie R.	2018	Using powerful data from the interRAI MDS to support care and a learning health system: a case study from long-term care	SAGE	Canada	High-income	Non-empirical		Narrative review	Implemented (past / present)
Dash, Dev; Gokhale, Arjun; Patel, Birju S.; Callahan, Alison; Posada, Jose; Krishnan, Gomathi; Collins, William; Li, Ron; Schulman, Kevin; Ren, Lily; Shah, Nigam H.	2022	Building a learning health system: creating an analytical workflow for evidence generation to inform institutional clinical care guidelines	Applied Clinical Informatic	USA	High-income	Non-empirical		Commentary / perspective / opinion piece	Future / theoretical
Davis, F. Daniel; Williams, Marc S.; Stametz, Rebecca A.	2021	Geisinger's effort to realize its potential as a learning health system: a progress report	Learning Health Systems	USA	High-income	Non-empirical		Non-empirical case report	Implemented (past / present)
de Bruin, Josefien; Bos, Cheryl; Struijs, Jeroen Nathan; Drewes, Hanneke Wil-Trees; Baan, Caroline Astrid	2023	Conceptualizing learning health systems: A mapping review	Learning Health Systems	The Netherlands	High-income	Structured review	Mapping review	Mapping review	Future / theoretical
Dixon-Woods, Mary; Campbell, Anne; Chang, Trillium; Martin, Graham; Georgiadis, Alexandros; Heney, Veronica; Chew, Sarah; Van Citters, Aricca; Sabadosa, Kathryn A.; Nelson, Eugene C.	2020	A qualitative study of design stakeholders' views of developing and implementing a registry-based learning health system.	Implementation science	USA	High-income	Empirical	Qualitative		Implemented (past / present)
Donahue, Maria A.; Herman, Susan T.; Dass, Deepika; Farrell, Kathleen; Kukla, Alison; Abend, Nicholas S.; Moura, Lidia M. V. R.; Buchhalter, Jeffrey R.; Fureman, Brandy E.	2021	Establishing a learning healthcare system to improve health outcomes for people with epilepsy.	Epilepsy & behavior	USA	High-income	Non-empirical		Non-empirical case report	Implemented (past / present)
Easterling, Douglas; Perry, Anna C.; Woodside, Rachel; Patel, Tanha; Gesell, Sabina B.	2022	Clarifying the concept of a learning health system for healthcare delivery organizations: Implications from a qualitative analysis of the scientific literature.	Learning health systems	USA	High-income	Structured review	Review		Future / theoretical
El-Kareh, R.; Brenner, D.A.; Longhurst, C.A.	2022	Developing a highly-reliable learning health system	Learning Health Systems	USA	High-income	Non-empirical		Commentary / perspective / opinion piece	Implemented (past / present)
Ellis, Louise A.; Long, Janet C.; Pomare, Chiara; Mahmoud, Zeyad; Lake, Rebecca; Dammery, Genevieve; Braithwaite, Jeffrey	2022	Mapping continuous learning using social network research: a social network study of Australian Genomics as a Learning Health System.	BMJ open	Australia	High-income	Empirical	Mixed-methods		Implemented (past / present)
Ellis, Louise A.; Sarkies, Mitchell; Churruca, Kate; Dammery, Genevieve; Meulenbroeks, Isabelle; Smith, Carolynn L.; Pomare, Chiara; Mahmoud, Zeyad; Zurynski, Yvonne; Braithwaite, Jeffrey	2022	The Science of Learning Health Systems: Scoping Review of Empirical Research.	JMIR medical informatics	Australia	High-income	Structured review	Scoping review	Scoping review	Future / theoretical
Enticott, Joanne; Braaf, Sandra; Johnson, Alison; Jones, Angela; Teede, Helena J.	2020	Leaders' perspectives on learning health systems: a qualitative study.	BMC health services research	Australia	High-income	Empirical	Qualitative		Future / theoretical
Enticott, Joanne C.; Melder, Angela; Johnson, Alison; Jones, Angela; Shaw, Tim; Keech, Wendy; Buttery, Jim; Teede, Helena	2021	A Learning Health System Framework to Operationalize Health Data to Improve Quality Care: An Australian Perspective.	Frontiers in medicine	Australia	High-income	Non-empirical		Commentary / perspective / opinion piece	Implemented (past / present)
Enticott, Joanne; Johnson, Alison; Teede, Helena	2021	Learning health systems using data to drive healthcare improvement and impact: a systematic review.	BMC health services research	Australia	High-income	Structured review	Systematic review		Implemented (past / present)
Ethier, Jean-François; McGilchrist, Mark; Barton, Adrien; Cloutier, Anne-Marie; Curcin, Vasa; Delaney, Brendan C.; Burgun, Anita	2018	The TRANSFoRm project: Experience and lessons learned regarding functional and interoperability requirements to support primary care.	Learning health systems	Canada	High-income	Non-empirical		Narrative review	Implemented (past / present)
Evans, Emily L.; Whicher, Danielle	2018	What Should Oversight of Clinical Decision Support Systems Look Like?	AMA journal of ethics	USA	High-income	Non-empirical		Commentary / perspective / opinion piece	Future / theoretical
Farley H.F.; Freyn S.	2023	Competitive intelligence: A precursor to a learning health system	Health services management research	USA	High-income	Non-empirical		Commentary / perspective / opinion piece	Future / theoretical
Ferguson, Lisa; Rentes, Victor C.; McCarthy, Lauren; Vinson, Alexandra H.	2022	Collaborative conversations during the time of COVID-19: Building a "meta"-learning community.	Learning health systems	USA	High-income	Empirical	Case report		Implemented (past / present)
Fernandes, Marta; Donahue, Maria A.; Hoch, Dan; Cash, Sydney; Zafar, Sahar; Jacobs, Claire; Hosford, Mackenzie; Voinescu, P. Emanuela; Fureman, Brandy; Buchhalter, Jeffrey; McGraw, Christopher Michael; Westover, M. Brandon; Moura, Lidia M. V. R.	2022	A replicable, open-source, data integration method to support national practice-based research & quality improvement systems.	Epilepsy research	USA	High-income	Empirical	Case report		Implemented (past / present)
Ferrari, Manuela; Iyer, Srividya; LeBlanc, Annie; Roy, Marc-André; Abdel-Baki, Amal	2022	A Rapid-Learning Health System to Support Implementation of Early Intervention Services for Psychosis in Quebec, Canada: Protocol.	JMIR research protocols	Canada	High-income	Empirical	Mixed-methods		Implemented (past / present)
Flynn, Allen J.; Friedman, Charles P.; Boisvert, Peter; Landis-Lewis, Zachary; Lagoze, Carl	2018	The Knowledge Object Reference Ontology (KORO): A formalism to support management and sharing of computable biomedical knowledge for learning health systems.	Learning health systems	USA	High-income	Empirical	Qualitative		Future / theoretical
Foley, Tom; Vale, Luke	2023	A framework for understanding, designing, developing and evaluating learning health systems.	Learning health systems	UK	High-income	Empirical	Qualitative		Future / theoretical
Foraker, Randi E.; Benziger, Catherine P.; DeBarmore, Bailey M.; Cené, Crystal W.; Loustalot, Fleetwood; Khan, Yosef; Anderson, Cheryl A. M.; Roger, Véronique L.	2021	Achieving Optimal Population Cardiovascular Health Requires an Interdisciplinary Team and a Learning Healthcare System: A Scientific Statement From the American Heart Association.	Circulation	USA	High-income	Non-empirical		Commentary / perspective / opinion piece	Implemented (past / present),Future / theoretical
Foraker, Randi E.; Lai, Albert M.; Kannampallil, Thomas G.; Woeltje, Keith F.; Trolard, Anne M.; Payne, Philip R. O.	2021	Transmission dynamics: Data sharing in the COVID-19 era.	Learning health systems	USA	High-income	Non-empirical		Non-empirical case report	Future / theoretical
Fowe, Ibukun E.; Wallace, Neal T.; Rissi, Jill Jamison	2022	The Evolution and Typology of Learning Health System Hospitals and other Health Information Interested Hospitals in the US.	Perspectives in health information management	USA	High-income	Empirical	Quantitative		Implemented (past / present)
Fox, John; Khan, Omar; Curtis, Hywel; Wright, Andrew; Pal, Carla; Cockburn, Neil; Cooper, Jennifer; Chandan, Joht S.; Nirantharakumar, Krishnarajah	2021	Rapid translation of clinical guidelines into executable knowledge: A case study of COVID-19 and online demonstration.	Learning health systems	UK	High-income	Non-empirical		Non-empirical case report	Future / theoretical
Frakt, Austin B.; Prentice, Julia C.; Pizer, Steven D.; Elwy, A. Rani; Garrido, Melissa M.; Kilbourne, Amy M.; Atkins, David	2018	Overcoming Challenges to Evidence-Based Policy Development in a Large, Integrated Delivery System.	Health services research	USA	High-income	Empirical	Qualitative		Implemented (past / present)
Franklin, Patricia D.; Drane, Denise; Wakschlag, Lauren; Ackerman, Ronald; Kho, Abel; Cella, David	2022	Development of a learning health system science competency assessment to guide training and proficiency assessment.	Learning health systems	USA	High-income	Empirical	Qualitative		Future / theoretical
French, Margaret A.; Daley, Kelly; Lavezza, Annette; Roemmich, Ryan T.; Wegener, Stephen T.; Raghavan, Preeti; Celnik, Pablo	2023	A Learning Health System Infrastructure for Precision Rehabilitation After Stroke.	American journal of physical medicine & rehabilitation	USA	High-income	Empirical	Qualitative		Future / theoretical
Fung-Kee-Fung, Michael; Ozer, Rachel S.; Davies, Bill; Pick, Stephanie; Duke, Kate; Stewart, David J.; Reaume, M. Neil; Ward, Marcus; Balchin, Katelyn; MacRae, Robert M.; Nelson, Shannon; Renaud, Julie; Garvin, Dennis; Madore, Suzanne; Pantarotto, Jason R.	2022	Cancer Clinic Redesign: Opportunities for Resource Optimization.	Current oncology (Toronto, Ont.)	Canada	High-income	Empirical	Quantitative		Implemented (past / present)
Gallier, S.; Topham, A.; Nightingale, P.; Garrick, M.; Woolhouse, I.; Berry, M. A.; Pankhurst, T.; Sapey, E.; Ball, S.	2022	Electronic prescribing systems as tools to improve patient care: a learning health systems approach to increase guideline concordant prescribing for venous thromboembolism prevention.	BMC medical informatics and decision making	UK	High-income	Empirical	Quantitative		Implemented (past / present)
Galvin, Hannah K.; Petersen, Carolyn; Subbian, Vignesh; Solomonides, Anthony	2019	Patients as Agents in Behavioral Health Research and Service Provision: Recommendations to Support the Learning Health System.	Applied clinical informatics	USA	High-income	Non-empirical		Commentary / perspective / opinion piece	Future / theoretical
Gilmartin, Heather M.; Hess, Edward; Mueller, Candice; Connelly, Brigid; Plomondon, Mary E.; Waldo, Stephen W.; Battaglia, Catherine	2022	Learning environments, reliability enhancing work practices, employee engagement, and safety climate in VA cardiac catheterization laboratories.	Health services research	USA	High-income	Empirical	Quantitative		Implemented (past / present)
Gremyr, Andreas; Andersson Gäre, Boel; Thor, Johan; Elwyn, Glyn; Batalden, Paul; Andersson, Ann-Christine	2021	The role of co-production in Learning Health Systems.	International journal for quality in health care : journal of the International Society for Quality in Health Care	Sweden	High-income	Structured review	Scoping review	Scoping review	Future / theoretical
Grob, Rachel; Gleason, Katharine; McLean, Paul; McGraw, Sarah; Solomon, Mildred; Joffe, Steven	2022	Patients' roles in governance of learning: Results from a qualitative study of 16 learning healthcare systems.	Learning health systems	USA	High-income	Empirical	Qualitative		Implemented (past / present)
Groot, Gary; Witham, Stephanie; Badea, Andreea; Baer, Susan; Dalidowicz, Michelle; Reeder, Bruce; Froh, John; Carr, Tracey	2022	Evaluating a learning health system initiative: Lessons learned during COVID-19 in Saskatchewan, Canada.	Learning health systems	Canada	High-income	Empirical	Qualitative		Implemented (past / present)
Gross, Marielle S.; Hood, Amelia J.; Rubin, Joshua C.; Miller, Robert C. Jr	2022	Respect, justice and learning are limited when patients are deidentified data subjects.	Learning health systems	USA	High-income	Non-empirical		Narrative review	Future / theoretical
Gustavson, Allison M.; Purnell, Amanda; Adly, Marian; Awan, Omar; Bräu, Norbert; Braus, Nicholas A.; Bryant, Mon S.; Chang, Lynn; Cyborski, Cherina; Darvish, Babak; Del Piero, Larissa B.; Eaton, Tammy L.; Kiliveros, Amelia; Kloth, Heather; McNiel, Eric R.; Miller, Megan A.; Patrick, Alana; Powers, Patrick; Pyne, Morgan; Rodriguez, Idelka G.; Romesser, Jennifer; Rud, Brittany; Seidel, Ilana; Teppe…	2022	A Learning Health System Approach to Long COVID Care.	Federal practitioner : for the health care professionals of the VA, DoD, and PHS	USA	High-income	Non-empirical		Non-empirical case report	Implemented (past / present)
Hager A.; Lindblad S.; Brommels M.; Salomonsson S.; Wannheden C.	2021	Sharing Patient-Controlled Real-World Data through the Application of the Theory of Commons: Action Research Case Study	Journal of Medical Internet Research	Sweden	High-income	Empirical	Qualitative		Implemented (past / present)
Multi-level analysis of the learning health system: Integrating contributions from research on organizations and implementation.	2021	Multi-level analysis of the learning health system: Integrating contributions from research on organizations and implementation.	Learning health systems	USA	High-income	Non-empirical		Commentary / perspective / opinion piece	Future / theoretical
Hartley, David M.; Keck, Christian; Havens, Mary; Margolis, Peter A.; Seid, Michael	2021	Measuring engagement in a collaborative learning health system: The case of ImproveCareNow.	Learning health systems	USA	High-income	Empirical	Mixed-methods		Implemented (past / present)
Hedberg, B.; Wijk, H.; Andersson Gäre, B.; Petersson, C.	2022	Shared decision-making and person-centred care in Sweden: Exploring coproduction of health and social care services [Partizipative Entscheidungsfindung und patientenzentrierte Versorgung in Schweden – eine Untersuchung zur Koproduktion im Gesundheits- und Sozialwesen]	Zeitschrift fur Evidenz, Fortbildung und Qualitat im Gesundheitswesen	Sweden	High-income	Non-empirical		Narrative review	Future / theoretical
Ho, Calvin Wai-Loon; Caals, Karel	2021	A Call for an Ethics and Governance Action Plan to Harness the Power of Artificial Intelligence and Digitalization in Nephrology.	Seminars in nephrology	China	Upper-middle-income	Non-empirical		Narrative review	Future / theoretical
Horsburgh, Sheri; Riahi, Sanaz; Pauley, Tim; Paul, Sayani; Duff-Woskosky, Andra; Desai, Chaitali; Bartfay, Wally J.; Gamble, Brenda; Freeman, Jennifer	2022	Creation of a Clinical Demonstration Unit: Embedding Academic Research into Point of Care in a Geriatric Unit.	Healthcare quarterly (Toronto, Ont.)	Canada	High-income	Non-empirical		Narrative review	Implemented (past / present)
Horvat, C.M.; Suresh, S.; Clark, R.S.B.	2018	The stelar ICU: Leveraging electronic health record data to foster research and optimize patient care	Informatics	USA	High-income	Non-empirical		Commentary / perspective / opinion piece	Implemented (past / present)
Howard R.; Vu J.; Lee J.; Brummett C.; Englesbe M.; Waljee J.	2020	A Pathway for Developing Postoperative Opioid Prescribing Best Practices	Annals of surgery	USA	High-income	Non-empirical		Narrative review	Future / theoretical
Hultman, Gretchen M.; Rajamani, Sripriya; Wilcox, Adam; Melton, Genevieve B.	2020	Expert Perspectives on Definitions, Drivers and Informatics Contributions to Learning Health Systems.	AMIA Joint Summits on Translational Science proceedings. AMIA Joint Summits on Translational Science	USA	High-income	Empirical	Qualitative		Future / theoretical
Irimu G.; Ogero M.; Mbevi G.; Agweyu A.; Akech S.; Julius T.; Nyamai R.; Githang'A D.; Ayieko P.; English M.	2018	Approaching quality improvement at scale: A learning health system approach in Kenya	Archives of Disease in Childhood	Kenya	Lower-middle-income	Non-empirical		Commentary / perspective / opinion piece	Implemented (past / present)
Jakubus J.L.; Hemmila M.R.	2018	The Value of Regional Collaboratives	Current Trauma Reports	USA	High-income	Non-empirical		Narrative review	Implemented (past / present)
Jeffries, Mark; Keers, Richard N.; Phipps, Denham L.; Williams, Richard; Brown, Benjamin; Avery, Anthony J.; Peek, Niels; Ashcroft, Darren M.	2018	Developing a learning health system: Insights from a qualitative process evaluation of a pharmacist-led electronic audit and feedback intervention to improve medication safety in primary care.	PloS one	UK	High-income	Empirical	Qualitative		Implemented (past / present)
Jones, Rochelle D.; Krenz, Chris; Gornick, Michele; Griffith, Kent A.; Spence, Rebecca; Bradbury, Angela R.; De Vries, Raymond; Hawley, Sarah T.; Hayward, Rodney A.; Zon, Robin; Bolte, Sage; Sadeghi, Navid; Schilsky, Richard L.; Jagsi, Reshma	2020	Patient Preferences Regarding Informed Consent Models for Participation in a Learning Health Care System for Oncology.	JCO oncology practice	USA	High-income	Empirical	Qualitative		Implemented (past / present)
Joseph, Amanda L.; Monkman, Helen; Kushniruk, Andre; Quintana, Yuri	2023	Exploring Patient Journey Mapping and the Learning Health System: Scoping Review.	JMIR human factors	Canada	High-income	Structured review	Scoping review	Scoping review	Future / theoretical
Kamal, Arif H.; Kirkland, Kathryn B.; Meier, Diane E.; Morgan, Tamara S.; Nelson, Eugene C.; Pantilat, Steven Z.	2018	A Person-Centered, Registry-Based Learning Health System for Palliative Care: A Path to Coproducing Better Outcomes, Experience, Value, and Science.	Journal of palliative medicine	USA	High-income	Non-empirical		Narrative review	Future / theoretical
Kandavel, Prashanthi; Eder, Sally J.; Adler, Jeremy	2021	Reduced Systemic Corticosteroid Use among Pediatric Patients With Inflammatory Bowel Disease in a Large Learning Health System.	Journal of pediatric gastroenterology and nutrition	USA	High-income	Empirical	Quantitative		Implemented (past / present)
Kasperbauer T.J.	2020	Conflicting roles for humans in learning health systems and AI-enabled healthcare	Journal of evaluation in clinical practice	USA	High-income	Non-empirical		Commentary / perspective / opinion piece	Future / theoretical
Keim-Malpass, Jessica; Kitzmiller, Rebecca R.; Skeeles-Worley, Angela; Lindberg, Curt; Clark, Matthew T.; Tai, Robert; Calland, James Forrest; Sullivan, Kevin; Randall Moorman, J.; Anderson, Ruth A.	2018	Advancing Continuous Predictive Analytics Monitoring: Moving from Implementation to Clinical Action in a Learning Health System.	Critical care nursing clinics of North America	USA	High-income	Empirical	Qualitative		Implemented (past / present)
Kilbourne, Amy M.; Braganza, Melissa Z.; Bowersox, Nicholas W.; Goodrich, David E.; Miake-Lye, Isomi; Floyd, Nicole; Garrido, Melissa M.; Frakt, Austin B.; Bever, Christopher T. Jr; Vega, Ryan; Ramoni, Rachel	2019	Research Lifecycle to Increase the Substantial Real-world Impact of Research: Accelerating Innovations to Application.	Medical care	USA	High-income	Empirical	Qualitative		Implemented (past / present)
Kim, Scott Y. H.	2018	Ethical issues in pragmatic trials of "standard-of-care" interventions in learning health care systems.	Learning health systems	USA	High-income	Non-empirical		Narrative review	Future / theoretical
Kim, Junhewk; Kassels, Austin Connor; Costin, Nathaniel Isaac; Schmidt, Harald	2020	Remote monitoring of medication adherence and patient and industry responsibilities in a learning health system.	Journal of medical ethics	USA	High-income	Non-empirical		Narrative review	Future / theoretical
Kinney, Adam R.; Fields, Beth; Juckett, Lisa; Read, Halley; Martino, M. Nicole; Weaver, Jennifer A.	2022	Learning Health Systems Can Promote and Sustain High-Value Occupational Therapy.	The American journal of occupational therapy	USA	High-income	Non-empirical		Commentary / perspective / opinion piece	Future / theoretical
Knowles, Sarah E.; Allen, Dawn; Donnelly, Ailsa; Flynn, Jackie; Gallacher, Kay; Lewis, Annmarie; McCorkle, Grace; Mistry, Manoj; Walkington, Pat; Drinkwater, Jess	2021	More than a method: trusting relationships, productive tensions, and two-way learning as mechanisms of authentic co-production.	Research involvement and engagement	UK	High-income	Empirical	Qualitative		Future / theoretical
Knowles, Sarah E.; Allen, Dawn; Donnelly, Ailsa; Flynn, Jackie; Gallacher, Kay; Lewis, Annmarie; McCorkle, Grace; Mistry, Manoj; Walkington, Pat; Brunton, Lisa	2022	Participatory codesign of patient involvement in a Learning Health System: How can data-driven care be patient-driven care?	Health expectations	UK	High-income	Empirical	Qualitative		Future / theoretical
Krapohl, Greta L.; Hemmila, Mark R.; Hendren, Samantha; Bishop, Kathy; Rogers, Rhonda; Rocker, Cheryl; Fasbinder, Laurie; Englesbe, Michael J.; Vu, Joceline V.; Campbell, Darrell A. Jr	2020	Building, scaling, and sustaining a learning health system for surgical quality improvement: A toolkit.	Learning health systems	USA	High-income	Empirical	Case report		Implemented (past / present)
Lai, Jonathan; Klag, Malvina; Shikako-Thomas, Keiko	2019	Designing a program evaluation for a medical-dental service for adults with autism and intellectual disabilities using the RE-AIM framework.	Learning health systems	Canada	High-income	Empirical	Mixed-methods		Implemented (past / present)
Lessard, Lysanne; Grudniewicz, Agnes; Sauré, Antoine; Szczotka, Agnieszka; King, James; Fung-Kee-Fung, Michael	2019	Type and use of digital technology in learning health systems: a scoping review protocol.	BMJ open	Canada	High-income	Structured review	Scoping review	Scoping review	Future / theoretical
Levin, Adeera; Malbeuf, Michelle; Hoens, Alison M.; Carlsten, Christopher; Ryerson, Christopher J.; Cau, Alessandro; Bryan, Stirling; Robinson, Jaclyn; Tarling, Tamsin; Shum, Joanne; Lavallee, Danielle C.	2023	Creating a provincial post COVID-19 interdisciplinary clinical care network as a learning health system during the pandemic: Integrating clinical care and research.	Learning health systems	Canada	High-income	Non-empirical		Non-empirical case report	Implemented (past / present)
Levine, Mark N.; Alexander, Gordon; Sathiyapalan, Arani; Agrawal, Anjali; Pond, Greg	2019	Learning Health System for Breast Cancer: Pilot Project Experience.	JCO clinical cancer informatics	Canada	High-income	Empirical	Mixed-methods		Implemented (past / present)
Lim, Han Chang; Austin, Jodie A.; van der Vegt, Anton H.; Rahimi, Amir Kamel; Canfell, Oliver J.; Mifsud, Jayden; Pole, Jason D.; Barras, Michael A.; Hodgson, Tobias; Shrapnel, Sally; Sullivan, Clair M.	2022	Toward a Learning Health Care System: A Systematic Review and Evidence-Based Conceptual Framework for Implementation of Clinical Analytics in a Digital Hospital.	Applied clinical informatics	Australia	High-income	Structured review	Systematic review		Future / theoretical
Lu, Krumholz	2021	Persistent hypertension: a broader framework for improving blood pressure control	The American Journal of Medicine	USA	High-income	Non-empirical		Commentary / perspective / opinion piece	Future / theoretical
Mathis M.R.; Dubovoy T.Z.; Caldwell M.D.; Engoren M.C.	2020	Making Sense of Big Data to Improve Perioperative Care: Learning Health Systems and the Multicenter Perioperative Outcomes Group	Journal of Cardiothoracic and Vascular Anesthesia	USA	High-income	Non-empirical		Commentary / perspective / opinion piece	Future / theoretical
Mbuthia D.; Molyneux S.; Njue M.; Mwalukore S.; Marsh V.	2019	Kenyan health stakeholder views on individual consent, general notification and governance processes for the re-use of hospital inpatient data to support learning on healthcare systems	BMC medical ethics	Kenya	Lower-middle-income	Empirical	Qualitative		Implemented (past / present)
McConnell E.S.; Xue T.M.; Levy C.R.	2022	Veterans Health Administration Models of Community-Based Long-Term Care: State of the Science	Journal of the American Medical Directors Association	USA	High-income	Non-empirical		Narrative review	Implemented (past / present)
McCreary, Erin K.; Kip, Kevin E.; Bariola, J. Ryan; Schmidhofer, Mark; Minnier, Tami; Mayak, Katelyn; Albin, Debbie; Daley, Jessica; Linstrum, Kelsey; Hernandez, Erik; Sackrowitz, Rachel; Hughes, Kailey; Horvat, Christopher; Snyder, Graham M.; McVerry, Bryan J.; Yealy, Donald M.; Huang, David T.; Angus, Derek C.; Marroquin, Oscar C.	2022	A learning health system approach to the COVID-19 pandemic: System-wide changes in clinical practice and 30-day mortality among hospitalized patients.	Learning health systems	USA	High-income	Empirical	Quantitative		Implemented (past / present)
McDonald, Paige L.; Van Der Wees, Philip; Weaver, Gregory C.; Harwood, Kenneth; Phillips, Jessica R.; Corcoran, Mary	2021	Learning health systems from an academic perspective: establishing a collaboratory within a school of medicine and health sciences.	Medical education online	USA	High-income	Non-empirical		Narrative review	Implemented (past / present)
McDonald, Paige L.; Phillips, Jessica; Harwood, Kenneth; Maring, Joyce; van der Wees, Philip J.	2022	Identifying requisite learning health system competencies: a scoping review.	BMJ open	USA	High-income	Structured review	Scoping review	Scoping review	Future / theoretical
McInnes G.; Sharo A.G.; Koleske M.L.; Brown J.E.H.; Norstad M.; Adhikari A.N.; Wang S.; Brenner S.E.; Halpern J.; Koenig B.A.; Magnus D.C.; Gallagher R.C.; Giacomini K.M.; Altman R.B.	2021	Opportunities and challenges for the computational interpretation of rare variation in clinically important genes	American Journal of Human Genetics	USA	High-income	Non-empirical		Commentary / perspective / opinion piece	Future / theoretical
McLachlan, Scott; Potts, Henry W. W.; Dube, Kudakwashe; Buchanan, Derek; Lean, Stephen; Gallagher, Thomas; Johnson, Owen; Daley, Bridget; Marsh, William; Fenton, Norman	2018	The Heimdall Framework for Supporting Characterisation of Learning Health Systems.	Journal of innovation in health informatics	UK	High-income	Empirical	Qualitative		Future / theoretical
McLachlan, Scott; Dube, Kudakwashe; Kyrimi, Evangelia; Fenton, Norman	2019	LAGOS: learning health systems and how they can integrate with patient care.	BMJ health & care informatics	UK	High-income	Empirical	Qualitative		Future / theoretical
McNutt, Todd R.; Benedict, Stanley H.; Low, Daniel A.; Moore, Kevin; Shpitser, Ilya; Jiang, Wei; Lakshminarayanan, Pranav; Cheng, Zhi; Han, Peijin; Hui, Xuan; Nakatsugawa, Minoru; Lee, Junghoon; Moore, Joseph A.; Robertson, Scott P.; Shah, Veeraj; Taylor, Russ; Quon, Harry; Wong, John; DeWeese, Theodore	2018	Using Big Data Analytics to Advance Precision Radiation Oncology.	International journal of radiation oncology, biology, physics	USA	High-income	Non-empirical		Commentary / perspective / opinion piece	Future / theoretical
Meissner	2018	LADDERS: A dynamic paradigm for planning, implementing, and evaluating sustainable change in learning health systems.	Learning health systems	USA	High-income	Non-empirical		Non-empirical case report	Future / theoretical
Menear, Matthew; Blanchette, Marc-André; Demers-Payette, Olivier; Roy, Denis	2019	A framework for value-creating learning health systems.	Health research policy and systems	Canada	High-income	Structured review	Scoping review	Scoping review	Future / theoretical
Miller R.; Coyne E.; Crowgey E.L.; Eckrich D.; Myers J.C.; Villanueva R.; Wadman J.; Jacobs-Allen S.; Gresh R.; Volchenboum S.L.; Kolb E.A.	2020	Implementation of a learning healthcare system for sickle cell disease	JAMIA Open	USA	High-income	Empirical	Mixed-methods		Future / theoretical
Monach P.A.; Branch-Elliman W.	2021	Reconsidering minimal risk' to expand the repertoire of trials with waiver of informed consent for research	BMJ Open	USA	High-income	Non-empirical		Commentary / perspective / opinion piece	Future / theoretical
Mori, Makoto; Khera, Rohan; Lin, Zhenqiu; Ross, Joseph S.; Schulz, Wade; Krumholz, Harlan M.	2020	The Promise of Big Data and Digital Solutions in Building a Cardiovascular Learning System: Opportunities and Barriers.	Methodist DeBakey cardiovascular journal	USA	High-income	Non-empirical		Narrative review	Future / theoretical
Mullins C.D.; Wingate L.T.; Edwards H.A.; Tofade T.; Wutoh A.	2018	Transitioning from learning healthcare systems to learning health care communities	Journal of Comparative Effectiveness Research	USA	High-income	Non-empirical		Commentary / perspective / opinion piece	Future / theoretical
Murray, Donna S.; S Anixt, Julia; Coury, Daniel L.; Kuhlthau, Karen A.; Seide, Janet; Kelly, Amy; Fedele, Angie; Eskra, Diane; Lannon, Carole	2019	Transforming an Autism Pediatric Research Network into a Learning Health System: Lessons Learned.	Pediatric quality & safety	USA	High-income	Non-empirical		Commentary / perspective / opinion piece	Implemented (past / present)
Myers, Ronald E.; DiCarlo, Melissa; Romney, Martha; Fleisher, Linda; Sifri, Randa; Soleiman, Joy; Lambert, Emily; Rosenthal, Michael	2018	Using a health system learning community strategy to address cancer disparities.	Learning health systems	USA	High-income	Empirical	Quantitative		Implemented (past / present)
Myers S.R.; Donoghue A.J.	2019	Quality improvement and crisis resource management in pediatric resuscitation	Current Opinion in Pediatrics	USA	High-income	Non-empirical		Narrative review	Future / theoretical
Nash, Danielle M.; Bhimani, Zohra; Rayner, Jennifer; Zwarenstein, Merrick	2021	Learning health systems in primary care: a systematic scoping review.	BMC family practice	Canada	High-income	Structured review	Systematic review		Implemented (past / present)
Nash, Danielle M.; Brown, Judith Belle; Thorpe, Cathy; Rayner, Jennifer; Zwarenstein, Merrick	2022	The Alliance for Healthier Communities as a Learning Health System for primary care: A qualitative analysis in Ontario, Canada.	Journal of evaluation in clinical practice	Canada	High-income	Empirical	Qualitative		Implemented (past / present)
Natafgi, Nabil; Ladeji, Olayinka; Hong, Yoon Duk; Caldwell, Jacqueline; Mullins, C. Daniel	2021	Are Communities Willing to Transition Into Learning Health Care Communities? A Community-Based Participatory Evaluation of Stakeholders' Receptivity.	Qualitative health research	USA	High-income	Empirical	Qualitative		Future / theoretical
Nevedal, Andrea L.; Reardon, Caitlin M.; Jackson, George L.; Cutrona, Sarah L.; White, Brandolyn; Gifford, Allen L.; Orvek, Elizabeth; DeLaughter, Kathryn; White, Lindsay; King, Heather A.; Henderson, Blake; Vega, Ryan; Damschroder, Laura	2020	Implementation and sustainment of diverse practices in a large integrated health system: a mixed methods study.	Implementation science communications	USA	High-income	Empirical	Mixed-methods		Implemented (past / present)
Nordo, Amy Harris; Levaux, Hugh P.; Becnel, Lauren B.; Galvez, Jose; Rao, Prasanna; Stem, Komathi; Prakash, Era; Kush, Rebecca Daniels	2019	Use of EHRs data for clinical research: Historical progress and current applications.	Learning health systems	USA	High-income	Non-empirical		Narrative review	Implemented (past / present)
Noseworthy	2021	Innovation in the Canadian health system.	Healthcare management forum	Canada	High-income	Non-empirical		Commentary / perspective / opinion piece	Implemented (past / present)
O'Connor, Matthew J.; Lorts, Angela; Kwiatkowski, David; Butts, Ryan; Barnes, Aliessa; Jeewa, Aamir; Knoll, Christopher; Fenton, Matthew; McQueen, Melissa; Cousino, Melissa K.; Shugh, Svetlana; Rosenthal, David N.	2021	Learning networks in pediatric heart failure and transplantation.	Pediatric transplantation	USA	High-income	Non-empirical		Narrative review	Implemented (past / present)
Opoku-Agyemang, E.; Dordunoo, D.; Ahmelich, A.; Carey, J.; Mallidou, A.A.	2021	Patient safety and health information technology conceptual framework	Knowledge Management and E-Learning	USA	High-income	Non-empirical		Commentary / perspective / opinion piece	Future / theoretical
Palakshappa, Deepak; Miller, David P. Jr; Rosenthal, Gary E.	2020	Advancing the learning health system by incorporating social determinants.	The American journal of managed care	USA	High-income	Non-empirical		Commentary / perspective / opinion piece	Future / theoretical
Parsons, Allison; Unaka, Ndidi I.; Stewart, Constance; Foster, Jennifer; Perez, Valerie; Jones, Nana-Hawa Yayah; Kahn, Robert; Beck, Andrew F.; Riley, Carley	2021	Seven practices for pursuing equity through learning health systems: Notes from the field.	Learning health systems	USA	High-income	Non-empirical		Non-empirical case report	Implemented (past / present)
Payne, Philip R. O.; Wilcox, Adam B.; Embi, Peter J.; Longhurst, Christopher A.	2022	Better together: Integrating biomedical informatics and healthcare IT operations to create a learning health system during the COVID-19 pandemic.	Learning health systems	USA	High-income	Non-empirical		Commentary / perspective / opinion piece	Future / theoretical
Penney L.S.; Homoya B.J.; Damush T.M.; Rattray N.A.; Miech E.J.; Myers L.J.; Baird S.; Cheatham A.; Bravata D.M.	2021	Seeding Structures for a Community of Practice Focused on Transient Ischemic Attack (TIA): Implementing Across Disciplines and Waves	Journal of General Internal Medicine	USA	High-income	Empirical	Mixed-methods		Implemented (past / present)
Perito, Emily R.; Squires, James E.; Bray, David; Bucuvalas, John; Krise-Confair, Cassandra; Eisenberg, Elizabeth; Gonzalez-Peralta, Regino P.; Gupta, Nitika; Hsu, Evelyn K.; Kosmach-Park, Beverly; Lobritto, Steven; Logan, Beth; Mohammad, Saeed; Ng, Vicky L.; Pillari, Tony; Rasmussen, Sara; Shemesh, Eyal; Soltys, Kyle; Szolna, Jonathan; Superina, Riccardo; Tunno, John; Mazariegos, George V.	2021	A Learning Health System for Pediatric Liver Transplant: The Starzl Network for Excellence in Pediatric Transplantation.	Journal of pediatric gastroenterology and nutrition	USA	High-income	Empirical	Mixed-methods		Implemented (past / present)
Pestka, Deborah L.; White, Katie M.; DeRoche, Kimberly K.; Benson, Bradley J.; Beebe, Timothy J.	2022	'Trying to fly the plane while we were building it'. Applying a learning health systems approach to evaluate early-stage barriers and facilitators to implementing primary care transformation: a qualitative study.	BMJ open	USA	High-income	Empirical	Qualitative		Implemented (past / present)
Petersen, Inge; Kemp, Christopher G.; Rao, Deepa; Wagenaar, Bradley H.; Sherr, Kenneth; Grant, Merridy; Bachmann, Max; Barnabas, Ruanne V.; Mntambo, Ntokozo; Gigaba, Sithabisile; Van Rensburg, André; Luvuno, Zamasomi; Amarreh, Ishmael; Fairall, Lara; Hongo, Nikiwe N.; Bhana, Arvin	2021	Implementation and Scale-Up of Integrated Depression Care in South Africa: An Observational Implementation Research Protocol.	Psychiatric services (Washington, D.C.)	South Africa	Upper-middle-income	Empirical	Mixed-methods		Future / theoretical
Phillips, Charles A.; Pollock, Brad H.	2019	Big Data for Nutrition Research in Pediatric Oncology: Current State and Framework for Advancement.	Journal of the National Cancer Institute. Monographs	USA	High-income	Non-empirical		Narrative review	Future / theoretical
Piasecki, Jan; Dranseika, Vilius	2019	Learning to Regulate Learning Healthcare Systems.	Cambridge quarterly of healthcare ethics : CQ : the international journal of healthcare ethics committees	Poland	High-income	Non-empirical		Commentary / perspective / opinion piece	Future / theoretical
Piasecki, Jan; Dranseika, Vilius	2019	Research versus practice: The dilemmas of research ethics in the era of learning health-care systems.	Bioethics	Poland	High-income	Non-empirical		Narrative review	Future / theoretical
Piasecki, J.; Dranseika, V.	2020	Balancing professional obligations and risks to providers in learning healthcare systems	Journal of Medical Ethics	Poland	High-income	Non-empirical		Narrative review	Future / theoretical
Piotrowski, Helen; Gwani, Noela; Yashiyi, James; Oluwole, Akinola; Ayuba, Samson; Surakat, Mobolanle; Adekeye, Oluwatosin; Lar, Luret; Kevin, Diltokka Gideon; Lawong, Bernsah Damian; Ntuen, Uduak; Islamiat, Soneye; Kafil-Emiola, Maryam; Usman, Hauwa; Theobald, Sally; Thomson, Rachael; Dean, Laura; Ozano, Kim	2023	Promoting equity through inclusive learning, planning and implementing: lessons from Nigeria's mass drug administration programme for neglected tropical diseases.	International health	UK	High-income	Empirical	Qualitative		Future / theoretical
Platt, Jodyn E.; Raj, Minakshi; Wienroth, Matthias	2020	An Analysis of the Learning Health System in Its First Decade in Practice: Scoping Review.	Journal of medical Internet research	UK	High-income	Structured review	Scoping review	Scoping review	Future / theoretical
Polancich, S.; Patrician, P.; Miltner, R.; Meese, K.; Armstrong, A.; Layton, S.; Vander Noot, R.; Poe, T.; Hall, A.G.	2022	Reducing hospital acquired pressure injury in a learning health center: Making the case for quality	Learning Health Systems	USA	High-income	Empirical	Quantitative		Implemented (past / present)
Pomare, Chiara; Mahmoud, Zeyad; Vedovi, Alex; Ellis, Louise A.; Knaggs, Gilbert; Smith, Carolynn L.; Zurynski, Yvonne; Braithwaite, Jeffrey	2022	Learning health systems: A review of key topic areas and bibliometric trends.	Learning health systems	Australia	High-income	Structured review	Scoping review	Scoping review	Implemented (past / present),Future / theoretical
Potter, Danielle; Brothers, Raven; Kolacevski, Andrej; Koskimaki, Jacob E.; McNutt, Amy; Miller, Robert S.; Nagda, Jatin; Nair, Anil; Rubinstein, Wendy S.; Stewart, Andrew K.; Trieb, Iris J.; Komatsoulis, George A.	2020	Development of CancerLinQ, a Health Information Learning Platform From Multiple Electronic Health Record Systems to Support Improved Quality of Care.	JCO clinical cancer informatics	USA	High-income	Empirical	Quantitative		Implemented (past / present)
Prusaczyk, Beth; Burke, Robert E.	2022	Age-friendly learning health systems: Opportunities for model synergy and care improvement.	Journal of the American Geriatrics Society	USA	High-income	Non-empirical		Commentary / perspective / opinion piece	Future / theoretical
Rajamani, Sripriya; Hultman, Gretchen; Bakker, Caitlin; Melton, Genevieve B.	2022	The role of organizational culture in health information technology implementations: A scoping review.	Learning health systems	USA	High-income	Structured review	Scoping review	Scoping review	Future / theoretical
Ramsey, Alex T.; Proctor, Enola K.; Chambers, David A.; Garbutt, Jane M.; Malone, Sara; Powderly, William G.; Bierut, Laura J.	2019	Designing for Accelerated Translation (DART) of Emerging Innovations in Health.	Journal of clinical and translational science	USA	High-income	Non-empirical		Non-empirical case report	Future / theoretical
Regier D.A.; Pollard S.; McPhail M.; Bubela T.; Hanna T.P.; Ho C.; Lim H.J.; Chan K.; Peacock S.J.; Weymann D.	2022	A perspective on life-cycle health technology assessment and real-world evidence for precision oncology in Canada	npj Precision Oncology	Canada	High-income	Non-empirical		Commentary / perspective / opinion piece	Future / theoretical
Reid, R.J.; Greene, S.M.	2023	Gathering speed and countering tensions in the rapid learning health system	Learning Health Systems	Canada	High-income	Non-empirical		Commentary / perspective / opinion piece	Future / theoretical
Richardson, Joshua E.; Middleton, Blackford; Platt, Jodyn E.; Blumenfeld, Barry H.	2020	Building and maintaining trust in clinical decision support: Recommendations from the Patient-Centered CDS Learning Network.	Learning health systems	USA	High-income	Empirical	Qualitative		Future / theoretical
Robinson, Claire H.; Thompto, Amy J.; Lima, Elizabeth N.; Damschroder, Laura J.	2022	Continuous quality improvement at the frontline: One interdisciplinary clinical team's four-year journey after completing a virtual learning program.	Learning health systems	USA	High-income	Empirical	Mixed-methods		Implemented (past / present)
Rosen, Michael A.; Himmelfarb, Cheryl Dennison; Bauer, Thomas; Mullins, C. Daniel	2022	Expanding the learning health system model to be health literate.	Journal of comparative effectiveness research	USA	High-income	Non-empirical		Commentary / perspective / opinion piece	Future / theoretical
Sandborg, Christy I.; Hartman, Gary E.; Su, Felice; Williams, Glyn; Teufe, Beate; Wixson, Nina; Larson, David B.; Donnelly, Lane F.	2021	Optimizing Professional Practice Evaluation to Enable a Nonpunitive Learning Health System Approach to Peer Review.	Pediatric quality & safety	USA	High-income	Empirical	Quantitative		Implemented (past / present)
Sandler, Robert D.; Wildman, Martin J.	2022	The CFHealthHub Learning Health System: Using Real-Time Adherence Data to Support a Community of Practice to Deliver Continuous Improvement in an Archetypal Long-Term Condition.	Healthcare	UK	High-income	Non-empirical		Narrative review	Implemented (past / present)
Sarakbi, Diana; Mensah-Abrampah, Nana; Kleine-Bingham, Melissa; Syed, Shams B.	2021	Aiming for quality: a global compass for national learning systems.	Health research policy and systems	Canada	High-income	Structured review	Scoping review	Scoping Review	Future / theoretical
Seid, Michael; Dellal, George; Peterson, Laura E.; Provost, Lloyd; Gloor, Peter A.; Fore, David Livingstone; Margolis, Peter A.	2018	Co-Designing a Collaborative Chronic Care Network (C3N) for Inflammatory Bowel Disease: Development of Methods.	JMIR human factors	USA	High-income	Empirical	Mixed-methods		Implemented (past / present)
Seid, Michael; Hartley, David M.; Dellal, George; Myers, Sarah; Margolis, Peter A.	2020	Organizing for collaboration: An actor-oriented architecture in ImproveCareNow.	Learning health systems	USA	High-income	Empirical	Quantitative		Implemented (past / present)
Seid, Michael; Bridgeland, David; Bridgeland, Alexandra; Hartley, David M.	2021	A collaborative learning health system agent-based model: Computational and face validity.	Learning health systems	USA	High-income	Empirical	Quantitative		Future / theoretical
Seid, Michael; Hartley, David M.; Margolis, Peter A.	2021	A science of collaborative learning health systems.	Learning health systems	USA	High-income	Non-empirical		Commentary / perspective / opinion piece	Future / theoretical
Seifert, Michael E.; Dahale, Devesh S.; Kamel, Margret; Winterberg, Pamela D.; Barletta, Gina-Marie; Belsha, Craig W.; Chaudhuri, Abanti; Flynn, Joseph T.; Garro, Rouba; George, Roshan P.; Goebel, Jens W.; Kershaw, David B.; Matossian, Debora; Misurac, Jason; Nailescu, Corina; Nguyen, Christina R.; Pearl, Meghan; Pollack, Ari; Pruette, Cozumel S.; Singer, Pamela; VanSickle, Judith S.; Verghese, P…	2020	The Improving Renal Outcomes Collaborative: Blood Pressure Measurement in Transplant Recipients.	Pediatrics	USA	High-income	Empirical	Quantitative		Implemented (past / present)
Sheikh, Aziz; Anderson, Michael; Albala, Sarah; Casadei, Barbara; Franklin, Bryony Dean; Richards, Mike; Taylor, David; Tibble, Holly; Mossialos, Elias	2021	Health information technology and digital innovation for national learning health and care systems.	The Lancet. Digital health	UK	High-income	Non-empirical		Narrative review	Future / theoretical
Simon M.A.; Trosman J.R.; Rapkin B.; Rittner S.S.; Adetoro E.; Kirschner M.C.; O'Brian C.A.; Tom L.S.; Weldon C.B.	2020	Systematic Patient Navigation Strategies to Scale Breast Cancer Disparity Reduction by Improved Cancer Prevention and Care Delivery Processes	JCO oncology practice	USA	High-income	Empirical	Case report		Future / theoretical
Smith, Maureen A.; Nordby, Peter A.; Yu, Menggang; Jaffery, Jonathan	2020	A practical model for research with learning health systems: Building and implementing effective complex case management.	Applied ergonomics	USA	High-income	Non-empirical		Non-empirical case report	Future / theoretical
Soejima, Hidehisa; Matsumoto, Kautarou; Nakashima, Naoki; Nohara, Yasunobu; Yamashita, Takanori; Machida, Jiro; Nakaguma, Hideki	2021	A functional learning health system in Japan: Experience with processes and information infrastructure toward continuous health improvement.	Learning health systems	Japan	High-income	Empirical	Case report		Implemented (past / present)
Somerville, Mari; Cassidy, Christine; Curran, Janet; Rothfus, Melissa; Sinclair, Doug; Elliott Rose, Annette	2022	What implementation strategies and outcome measures are used to transform healthcare organizations into learning health systems? A mixed-methods review protocol.	Health research policy and systems	Canada	High-income	Structured review	Review	Mixed-methods review	Future / theoretical
Spector-Bagdady, Kayte; Shuman, Andrew G.	2018	Reg-ent within the Learning Health System.	Otolaryngology–head and neck surgery : official journal of American Academy of Otolaryngology-Head and Neck Surgery	USA	High-income	Non-empirical		Commentary / perspective / opinion piece	Implemented (past / present)
Steels, Stephanie; van Staa, Tjeerd	2019	Evaluation protocol of the implementation of a learning healthcare system in clinical practice: the Connected Health Cities programme in the north of England.	BMJ open	UK	High-income	Empirical	Mixed-methods		Implemented (past / present)
Stensland, K.D.; Richesson, R.L.; Vince, R.A.; Skolarus, T.A.; Sales, A.E.	2022	Evolving a national clinical trials learning health system	Learning Health Systems	USA	High-income	Non-empirical		Commentary / perspective / opinion piece	Future / theoretical
Symons, Tanya; Zalcberg, John; Morris, Jonathan	2021	Making the move to a learning healthcare system: has the pandemic brought us one step closer?	Australian health review : a publication of the Australian Hospital Association	Australia	High-income	Non-empirical		Commentary / perspective / opinion piece	Future / theoretical
Taylor, Yhenneko J.; Kowalkowski, Marc; Spencer, Melanie D.; Evans, Susan M.; Hall, Mary N.; Rissmiller, Scott; Shrestha, Rasu; McWilliams, Andrew	2021	Realizing a learning health system through process, rigor and culture change.	Healthcare (Amsterdam, Netherlands)	USA	High-income	Non-empirical		Non-empirical case report	Implemented (past / present)
Tepper, Miriam C.; Ward, Mary Catherine; Aldis, Rajendra; Lanca, Margaret; Wang, Philip S.; Fulwiler, Carl E.	2022	Toward Population Health: Using a Learning Behavioral Health System and Measurement-Based Care to Improve Access, Care, Outcomes, and Disparities.	Community mental health journal	USA	High-income	Non-empirical		Commentary / perspective / opinion piece	Implemented (past / present)
Thandi, Manpreet; Wong, Sabrina T.; Aponte-Hao, Sylvia; Grandy, Mathew; Mangin, Dee; Singer, Alexander; Williamson, Tyler	2021	Strategies for working across Canadian practice-based research and learning networks (PBRLNs) in primary care: focus on frailty.	BMC family practice	Canada	High-income	Empirical	Qualitative		Implemented (past / present)
Tokede, Bunmi; Yansane, Alfa; White, Joel; Bangar, Suhasini; Mullins, Joanna; Brandon, Ryan; Gantela, Swaroop; Kookal, Krishna; Rindal, Donald; Lee, Chun-Teh; Lin, Guo-Hao; Spallek, Heiko; Kalenderian, Elsbeth; Walji, Muhammad	2022	Translating periodontal data to knowledge in a learning health system.	Journal of the American Dental Association (1939)	USA	High-income	Empirical	Quantitative		Implemented (past / present)
Tosteson, Anna N. A.; Kirkland, Kathryn B.; Holthoff, Megan M.; Van Citters, Aricca D.; Brooks, Gabriel A.; Cullinan, Amelia M.; Dowling-Schmitt, Miriam C.; Holmes, Anne B.; Meehan, Kenneth R.; Oliver, Brant J.; Wasp, Garrett T.; Wilson, Matthew M.; Nelson, Eugene C.	2023	Harnessing the Collective Expertise of Patients, Care Partners, Clinical Teams, and Researchers Through a Coproduction Learning Health System: A Case Study of the Dartmouth Health Promise Partnership.	The Journal of ambulatory care management	USA	High-income	Empirical	Qualitative		Implemented (past / present)
Touré, Seydina B.; Kleiderman, Erika; Knoppers, Bartha M.	2018	Bridging stem cell research and medicine: a learning health system.	Regenerative medicine	Canada	High-income	Non-empirical		Commentary / perspective / opinion piece	Future / theoretical
Trinkley, Katy E.; Ho, P. Michael; Glasgow, Russell E.; Huebschmann, Amy G.	2022	How Dissemination and Implementation Science Can Contribute to the Advancement of Learning Health Systems.	Academic medicine : journal of the Association of American Medical Colleges	USA	High-income	Non-empirical		Commentary / perspective / opinion piece	Future / theoretical
Tuzzio, Leah; Hanson, Leah R.; Reuben, David B.; Baier, Rosa R.; Gurwitz, Jerry H.; Bayliss, Elizabeth A.; Williamson, Jeff; Fraser, James R.; Sherman, Samantha J.; Larson, Eric B.	2020	Transforming Dementia Care Through Pragmatic Clinical Trials Embedded in Learning Healthcare Systems.	Journal of the American Geriatrics Society	USA	High-income	Non-empirical		Commentary / perspective / opinion piece	Implemented (past / present)
Vahidy, Farhaan; Jones, Stephen L.; Tano, Mauricio E.; Nicolas, Juan Carlos; Khan, Osman A.; Meeks, Jennifer R.; Pan, Alan P.; Menser, Terri; Sasangohar, Farzan; Naufal, George; Sostman, Dirk; Nasir, Khurram; Kash, Bita A.	2021	Rapid Response to Drive COVID-19 Research in a Learning Health Care System: Rationale and Design of the Houston Methodist COVID-19 Surveillance and Outcomes Registry (CURATOR).	JMIR medical informatics	USA	High-income	Empirical	Qualitative		Implemented (past / present)
Van Citters, Aricca D.; Kennedy, Alice M.; Kirkland, Kathryn B.; Dragnev, Konstantin H.; Leach, Steven D.; Buus-Frank, Madge E.; Malcolm, Elissa F.; Holthoff, Megan M.; Holmes, Anne B.; Nelson, Eugene C.; Reeves, Susan A.; Tosteson, Anna N. A.	2022	Prioritizing Measures That Matter Within a Person-Centered Oncology Learning Health System.	Prioritizing Measures That Matter Within a Person-Centered Oncology Learning Health System.	USA	High-income	Empirical	Qualitative		Implemented (past / present)
van Rensburg, André Janse; Petersen, Inge; Awotiwon, Ajibola; Bachmann, Max Oscar; Curran, Robyn; Murdoch, Jamie; Ras, Christy Joy; Fairall, Lara	2022	Applying learning health systems thinking in codeveloping integrated tuberculosis interventions in the contexts of COVID-19.	BMJ global health	South Africa	Upper-middle-income	Empirical	Mixed-methods		Implemented (past / present)
Vandenberg, Ann E.; Kegler, Michelle; Hastings, S. Nicole; Hwang, Ula; Wu, Daniel; Stevens, Melissa B.; Clevenger, Carolyn; Eucker, Stephanie; Genes, Nick; Huang, Wennie; Ikpe-Ekpo, Edidiong; Nassisi, Denise; Previll, Laura; Rodriguez, Sandra; Sanon, Martine; Schlientz, David; Vigliotti, Debbie; Vaughan, Camille P.	2020	Sequential implementation of the EQUIPPED geriatric medication safety program as a learning health system.	International journal for quality in health care : journal of the International Society for Quality in Health Care	USA	High-income	Empirical	Mixed-methods		Implemented (past / present)
Vargas, Natalia; Lebrun-Harris, Lydie A.; Weinberg, Jessica; Dievler, Anne; Felix, Kaytura L.	2018	Qualitative Perspective on the Learning Health System: How the Community Health Applied Research Network Paved the Way for Research in Safety-Net Settings.	Progress in community health partnerships : research, education, and action	USA	High-income	Empirical	Qualitative		Implemented (past / present)
Verspoor, K	2021	The Evolution of Clinical Knowledge During COVID-19: Towards a Global Learning Health System.	Yearbook of medical informatics	Australia	High-income	Non-empirical		Narrative review	Future / theoretical
Volk M.L.; Clarke C.; Asrani S.K.; Khaderi S.; Bansal M.B.; Tapper E.B.; Ho C.; Chung R.T.; Lake J.; Lim N.; Fortune B.E.; Kim R.; Dronamraju D.; Kanwal F.	2022	Cirrhosis Quality Collaborative	Clinical Gastroenterology and Hepatology	USA	High-income	Non-empirical		Commentary / perspective / opinion piece	Implemented (past / present)
Wasylak, Tracy; Benzies, Karen; McNeil, Deborah; Zanoni, Pilar; Osiowy, Kevin; Mullie, Thomas; Chuck, Anderson	2023	Creating Value Through Learning Health Systems: The Alberta Strategic Clinical Network Experience.	Nursing administration quarterly	Canada	High-income	Empirical	Case report		Implemented (past / present)
Wieland-Jorna, Yvonne; Verheij, Robert A.; Francke, Anneke L.; Tomassen, Marit; Houtzager, Max; Joling, Karlijn J.; Oosterveld-Vlug, Mariska G.	2023	Setting up a Governance Framework for Secondary Use of Routine Health Data in Nursing Homes: Development Study Using Qualitative Interviews.	Journal of medical Internet research	The Netherlands	High-income	Empirical	Qualitative		Implemented (past / present)
Witter, Sophie; Sheikh, Kabir; Schleiff, Meike	2022	Learning health systems in low-income and middle-income countries: exploring evidence and expert insights.	BMJ global health	UK	High-income	Structured review	Systematic review		Future / theoretical
Wolff, Jennifer L.; DesRoches, Catherine M.; Amjad, Halima; Burgdorf, Julia G.; Caffrey, Melanie; Fabius, Chanee D.; Gleason, Kelly T.; Green, Ariel R.; Lin, Chen-Tan; Nothelle, Stephanie K.; Peereboom, Danielle; Powell, Danielle S.; Riffin, Catherine A.; Lum, Hillary D.	2023	Catalyzing dementia care through the learning health system and consumer health information technology.	Alzheimer's & dementia : the journal of the Alzheimer's Association	USA	High-income	Non-empirical		Commentary / perspective / opinion piece	Future / theoretical
Wongvibulsin S.; Zeger S.L.	2020	Enabling individualised health in learning healthcare systems	BMJ Evidence-Based Medicine	USA	High-income	Non-empirical		Narrative review	Future / theoretical
Wood, Brianne; Fitzgerald, Michael; Kendall, Claire; Cameron, Erin	2021	Integrating socially accountable health professional education and learning health systems to transform community health and health systems.	Learning health systems	Canada	High-income	Non-empirical		Commentary / perspective / opinion piece	Future / theoretical
Wood, Brianne; Attema, Ghislaine; Ross, Brian; Cameron, Erin	2022	A conceptual framework to describe and evaluate a socially accountable learning health system: Development and application in a northern, rural, and remote setting.	The International journal of health planning and management	Canada	High-income	Empirical	Mixed-methods		Implemented (past / present),Future / theoretical
Wouters, Roel H. P.; van der Graaf, Rieke; Voest, Emile E.; Bredenoord, Annelien L.	2020	Learning health care systems: Highly needed but challenging.	Learning health systems	The Netherlands	High-income	Non-empirical		Narrative review	Future / theoretical
Wu, Chih Yuan; Huang, Chih-Wei; Yang, Hsuan-Chia; Li, Yu-Chuan Jack	2019	Opportunities and challenges in Taiwan for implementing the learning health system.	International journal for quality in health care : journal of the International Society for Quality in Health Care	Taiwan	High-income	Non-empirical		Commentary / perspective / opinion piece	Future / theoretical
Yang, Ueng-Cheng; Hsiao, Tzu-Hung; Lin, Ching-Heng; Lee, Wei-Ju; Lee, Yu-Shan; Fann, Yang C.	2019	Integrative LHS for precision medicine research: A shared NIH and Taiwan CIMS experience.	Learning health systems	Taiwan	High-income	Non-empirical		Non-empirical case report	Implemented (past / present)
Yano, Elizabeth M.; Resnick, Adam; Gluck, Michael; Kwon, Harry; Mistry, Kamila B.	2021	Accelerating learning healthcare system development through embedded research: Career trajectories, training needs, and strategies for managing and supporting embedded researchers.	Healthcare (Amsterdam, Netherlands)	USA	High-income	Empirical	Qualitative		Future / theoretical
Kapoor, Rishabh; Sleeman, William C. 4th; Ghosh, Preetam; Palta, Jatinder	2023	Infrastructure tools to support an effective Radiation Oncology Learning Health System.	Journal of applied clinical medical physics	USA	High-income	Empirical	Case report		Future / theoretical
Lee-Foon, Reid	2023	Everybody’s talking about equity, but is anyone really listening?: The case for better data-driven learning in health systems	International Journal of Population Data Science	Canada	High-income	Non-empirical		Commentary / perspective / opinion piece	Future / theoretical
Maggio, Lauren A.; Villalba, Karina; German, Deborah; Kanter, Steven L.; Collard, Harold R.	2023	Defining the Learning Health Care System: An International Health System Leadership Perspective.	Academic medicine : journal of the Association of American Medical Colleges	USA	High-income	Empirical	Mixed-methods		Future / theoretical
Schoenthaler, Antoinette; Francois, Fritz; Cho, Ilseung; Ogedegbe, Gbenga	2023	Roadmap for embedding health equity research into learning health systems.	BMJ leader	USA	High-income	Empirical	Case report		Implemented (past / present)
JaKa, Meghan M.; Henderson, Maren G.; Alch, Samantha; Ziegenfuss, Jeanette Y.; Zinkel, Andrew R.; Osgood, Nathaniel D.; Werner, Ann; Borgert Spaniol, Caitlin M.; Flory, Matthew; Mabry, Patricia L.	2023	Qualitative Interviews to Add Patient Perspectives in Colorectal Cancer Screening: Improvements in a Learning Health System	Journal of Cancer Education	USA	High-income	Empirical	Qualitative		Future / theoretical
David, Sean P.; Dunnenberger, Henry M.; Choi, Sarah; DePersia, Allison; Ilbawi, Nadim; Ward, Christopher; Wake, Dyson T.; Khandekar, Janardan D.; Shannon, Yvette; Hughes, Kristen; Miller, Nicholas; Mangold, Kathy A.; Sabatini, Linda M.; Helseth, Donald L.; Xu, Jianfeng; Sanders, Alan; Kaul, Karen L.; Hulick, Peter J.	2023	Personalized medicine in a community health system: the NorthShore experience.	Frontiers in genetics	USA	High-income	Empirical	Case report		Implemented (past / present)
Rusoja, Evan; Chad Swanson, R.; Swift, Mini	2023	Using Systems Thinking and Complexity Theory to understand and improve Emergency Medicine: Lessons from COVID-19 in a safety net health system.	Journal of evaluation in clinical practice	USA	High-income	Non-empirical		Narrative review	Implemented (past / present)
Somerville, Mari; Cassidy, Christine; Curran, Janet A.; Johnson, Catie; Sinclair, Douglas; Elliott Rose, Annette	2023	Implementation strategies and outcome measures for advancing learning health systems: a mixed methods systematic review.	Health research policy and systems	Canada	High-income	Structured review	Systematic review		Implemented (past / present)
Rosenfeld, Aaron; Ball, Jillian; Rattanasithy, Sara; Tsilas, Christine; Miller, Rachel; Berardi, Joanne; Pupulin, Alaina; Carvalho, Carolina; Segal, Samantha; Kruger, Shaul; Bajaj, Ravi; Alter, David	2023	The implementation of a value-based learning health system for preventative care in Ontario, Canada.	American journal of cardiovascular disease	Canada	High-income	Empirical	Mixed-methods		Implemented (past / present)
Gartner, Jean-Baptiste; Benharbit, Boutheina; Layani, Géraldine; Sasseville, Maxime; Lemaire, Célia; Bergeron, Frédéric; Wilhelmy, Catherine; Menear, Matthew; Côté, André	2023	Implementation model for a national learning health system (IMPLEMENT-National LHS): a concept analysis and systematic review protocol.	BMJ open	Canada	High-income	Non-empirical		Protocol	Future / theoretical
Barnes, C.; Sutherland, R.; Jones, G.; Kingon, N.; Wolfenden, L.; Janssen, L.; Kerr, N.; Kajons, N. J.; Gowland-Ella, J.; Robinson, K.; Jones, J.; Gilham, K.; Brown, A.	2023	Development and piloting of a Community of Practice to support learning and improvement in health promotion practice within NSW local health districts	Public Health Research and Practice	Australia	High-income	Non-empirical		Non-empirical case report	Implemented (past / present)
Johnson, JK	2023	Learning Health Systems Are Well Suited to Define and Deliver the Physical Therapy Value Proposition.	Physical therapy	USA	High-income	Non-empirical		Commentary / perspective / opinion piece	Future / theoretical
van Velzen, Mark; de Graaf-Waar, Helen I.; Ubert, Tanja; van der Willigen, Robert F.; Muilwijk, Lotte; Schmitt, Maarten A.; Scheper, Mark C.; van Meeteren, Nico L. U.	2023	21st century (clinical) decision support in nursing and allied healthcare. Developing a learning health system: a reasoned design of a theoretical framework.	BMC medical informatics and decision making	Netherlands	High-income	Non-empirical		Narrative review	Future / theoretical
Bird, Marissa; Côté-Boileau, Élizabeth; Wodchis, Walter P.; Jeffs, Lianne; MacPhee, Maura; Shaw, James; Austin, Tujuanna; Bruno, Frances; Bhalla, Megan; Gray, Carolyn Steele	2023	Exploring the impact of evaluation on learning and health innovation sustainability: protocol for a realist synthesis.	Systematic reviews	Canada	High-income	Non-empirical		Protocol	Future / theoretical
M. h, Trivedi; A, Minhajuddin; H, Slater; R, Baronia; J. c, Blader; J, Blood; R, Brown; C, Claassen; M, DeFilippis; D, Farmer; C, Garza; J. l, Hughes; B. d, Kennard; I, Liberzon; S, Martin; T. l, Mayes; J. c, Soares; C. a, Soutullo; E. a, Storch; S. m, Wakefield	2023	Texas Youth Depression and Suicide Research Network (TX-YDSRN) research registry and learning healthcare network: Rationale, design, and baseline characteristics	Journal of Affective Disorders	USA	High-income	Empirical	Quantitative		Implemented (past / present)
Rosenthal, Gary E.; McClain, Donald A.; High, Kevin P.; Easterling, Douglas; Sharkey, Angela; Wagenknecht, Lynne E.; O'Byrne, Christopher; Woodside, Rachel; Houston, Thomas K.	2023	The Academic Learning Health System: A Framework for Integrating the Multiple Missions of Academic Medical Centers.	Academic medicine : journal of the Association of American Medical Colleges	USA	High-income	Non-empirical		Narrative review	Future / theoretical
Skeidsvoll Solvang, Øivind; Cassidy, Sonja; Marco-Ruiz, Luis; Lintvedt, Ove; Solvoll, Terje	2023	A Review of Requirements for Information Models in Learning Health Systems.	Studies in health technology and informatics	Norway	High-income	Non-empirical		Narrative review	Future / theoretical
Sivayokan, Bhavana; Sivayokan, Sambasivamoorthy; Kumanan, Thirunavukarasu; Sathiadas, Gitanjali; Sreeharan, Nadarajah	2023	Establishing a novel partnership model to deploy health services for children with autism in a low-resource setting - experience from Sri Lanka.	The Lancet regional health. Southeast Asia	Sri Lanka	Lower-middle-income	Non-empirical		Non-empirical case report	Implemented (past / present)
Harrison, Michael I.; Borsky, Amanda E.	2023	How alignment between health systems and their embedded research units contributes to system learning.	Healthcare (Amsterdam, Netherlands)	USA	High-income	Empirical	Qualitative		Implemented (past / present)
Van Citters, Aricca D.; Buus-Frank, Madge E.; King, Joel R.; Seid, Michael; Holthoff, Megan M.; Amin, Raouf S.; Britto, Maria T.; Nelson, Eugene C.; Marshall, Bruce C.; Sabadosa, Kathryn A.	2023	The Cystic Fibrosis Learning Network: A mixed methods evaluation of program goals, attributes, and impact.	Learning health systems	USA	High-income	Empirical	Mixed-methods		Implemented (past / present),Future / theoretical
Woolf, Becky; Vinson, Alexandra H.	2024	Cultural health capital and patient partner recruitment into healthcare improvement work.	Social science & medicine (1982)	USA	High-income	Empirical	Qualitative		Implemented (past / present),Future / theoretical
L. g, Sylvia; R. e, Tovey; D, Katz; C, Boccagno; A. r, Stromberg; A. t, Peters; C. m, Temes; A. k, Gold; J, Mow; N, Puvanich; E. a, Albury; N. j, Stephan; C. m, Faria; A. a, Nierenberg; M. p, Kamali	2023	A New Treatment Program: Focused Integrated Team-based Treatment Program for Bipolar Disorder (FITT-BD)	Journal of Psychiatric Practice	USA	High-income	Empirical	Qualitative		Implemented (past / present)
A, Hoffman-Peterson; M, Marathe; M. s, Ackerman; W, Barnett; R, Hamasha; A, Kang; K, Sawant; A, Flynn; J. e, Platt	2023	Advancing Maturity Modeling for Precision Oncology	Journal of Clinical and Translational Science	USA	High-income	Empirical	Qualitative		Future / theoretical
Gilmartin, H. M.; Connelly, B.; Hess, E.; Mueller, C.; Plomondon, M. E.; Waldo, S. W.; Battaglia, C.	2023	Developing a relational playbook for cardiology teams to cultivate supportive learning environments, enhance clinician well-being, and veteran care	Learning Health Systems	USA	High-income	Empirical	Mixed-methods		Future / theoretical
Parker, K. J.; Hickman, L. D.; McDonagh, J.; Lindley, R. I.; Ferguson, C.	2023	The prototype of a frailty learning health system: The HARMONY Model	Learning Health Systems	Australia	High-income	Non-empirical		Non-empirical case report	Future / theoretical
Rice, E.; Mashford-Pringle, A.; Qiang, J.; Henderson, L.; MacLean, T.; Rhoden, J.; Simms, A.; Stutz, S.	2023	Frameworks, guidelines, and tools to develop a learning health system for Indigenous health: An environmental scan for Canada	Learning Health Systems	Canada	High-income	Structured review	Systematic review		Future / theoretical
Easterling, D.; Perry, A.; Miller, D.	2023	Implementing the learning health system paradigm within academic health centers	Learning Health Systems	USA	High-income	Structured review	Scoping review	Scoping review	Future / theoretical
Naik, H.; Malbeuf, M.; Shao, S.; Wong, A. W.; Tran, K. C.; Russell, J. A.; Lavallee, D.; Carlsten, C.; Ryerson, C. J.; Levin, A.	2023	A Learning Health System for Long Covid Care and Research in British Columbia	NEJM Catalyst Innovations in Care Delivery	Canada	High-income	Empirical	Case report		Implemented (past / present)
Welch, L. C.; Brewer, S. K.; Schleyer, T.; Daudelin, D.; Paranal, R.; Hunt, J. D.; Dozier, A. M.; Perry, A.; Cabrera, A. B.; Gatto, C. L.	2023	Learning health system benefits: Development and initial validation of a framework	Learning Health Systems	USA	High-income	Non-empirical		Narrative review	Future / theoretical
Mita, V.; Castillo, L.; Castillo-Sequera, J. L.; Wong, L.	2023	A Learning Health-Care System for Improving Renal Health Services in Peru Using Data Analytics	International journal of online and biomedical engineering	Perú	Middle-income	Empirical	Quantitative		Implemented (past / present)
Fares, N.; Sherratt, R. S.	2023	Requirements for Adaptive Consumer Gateways in Residential Learning Healthcare Systems: Bringing Intelligence to the Edge	IEEE Transactions on Consumer Electronics	UK	High-income	Non-empirical		Commentary / perspective / opinion piece	Future / theoretical
